# Supplementary material for: Protective effects of silibinin on LPS-induced inflammation in human periodontal ligament cells
Source: Front Chem. 2022 Oct 10;10:1019663. doi: 10.3389/fchem.2022.1019663 (PMC9591103; doi:10.3389/fchem.2022.1019663)
Supplement: Supplementary file 1 [file Table1.XLSX]

## Sheet: Sheet1
	3.1 Effect of apigenin on cell viability
	Group	Cell Viability (%)			Mean	SD
	Control	100
	10μM	105.84	95.43	107.62	102.96	6.58
	20μM	95.62	107.25	103.56	102.14	5.94
	40μM	103.69	108.54	97.56	103.26	5.5
	3.2 Effects of apigenin on LPS-induced NO production
	Group	NO production (μM)			Mean	SD
	Control	2.38	1.52	1.63	1.84	0.49
	LPS	22.54	26.74	20.84	23.37	3.04
	10μM	18.46	16.57	20.43	18.49	1.93
	20μM	15.62	12.84	12.43	13.63	1.74
	40μM	10.85	9.74	11.65	10.75	0.96
	3.3 Effects of apigenin on LPS-induced PGE2 production
	Group	NO production (μM)			Mean	SD
	Control	8.28	6.17	5.39	6.61	1.49
	LPS	98.67	107.64	96.72	101.01	5.82
	10μM	90.74	94.46	86.68	90.63	3.89
	20μM	80.42	74.38	81.64	78.81	3.88
	40μM	64.05	60.73	67.59	64.12	3.43
	3.4 Effect of apigenin on LPS-induced TNF-α and IL-6
	Group	TNF-α (pg/mL)			Mean	SD
	Control	456.57	492.55	462.53	470.55	19.28
	LPS	2358.42	2136.84	2046.97	2180.74	160.3
	10μM	1845.73	1649.57	1694.69	1729.99	102.74
	20μM	1765.88	1549.26	1438.91	1584.68	166.34
	40μM	1394.65	1487.73	1376.46	1419.61	59.69
	Group	IL-6 (μM)			Mean	SD
	Control	60.48	53.96	59.72	58.05	3.57
	LPS	368.46	394.52	352.67	371.88	21.13
	10μM	329.46	345.72	349.61	341.59	10.69
	20μM	301.93	312.48	297.68	304.03	7.62
	40μM	264.23	257.68	243.87	255.26	10.39
	3.5 Effect of apigenin on LPS-induced MMP-1 and MMP-3
	Group	MMP-1 (ng/mL)			Mean	SD
	Control	4.38	3.46	2.49	3.44	0.77
	LPS	27.69	30.75	31.84	30.09	1.76
	10μM	24.95	27.83	23.42	24.4	1.89
	20μM	20.97	19.84	18.41	19.74	1.05
	40μM	16.94	15.23	17.95	16.71	1.12
	Group	MMP-3 (ng/mL)			Mean	SD
	Control	3.94	5.68	6.37	5.33	1.25
	LPS	94.28	87.36	86.59	89.41	4.23
	10μM	72.65	70.22	69.17	70.68	1.78
	20μM	58.31	54.34	60.91	57.85	3.31
	40μM	43.65	40.26	38.26	40.72	2.72
	3.6 Effect of apigenin on LPS-induced SOD and GSH
	Group	SOD (U/mg)			Mean	SD
	Control	61.84	57.09	65.39	61.44	4.16
	LPS	35.28	32.94	37.63	35.28	2.34
	10μM	39.58	40.67	42.39	40.88	1.42
	20μM	46.71	48.69	49.02	48.14	1.25
	40μM	51.05	53.24	53.97	52.75	1.52
	Group	GSH (U/mg)			Mean	SD
	Control	55.39	50.28	56.74	54.14	3.41
	LPS	20.63	17.59	16.47	18.23	2.15
	10μM	22.09	23.07	24.54	23.33	1.23
	20μM	26.27	28.06	25.74	26.69	1.22
	40μM	31.49	32.87	35.69	33.35	2.14
	3.7 Effect of apigenin on LPS-induced RANKL and OPG
	Group	RANKL (pg/mL)			Mean	SD
	Control	10.38	12.97	9.38	10.91	1.85
	LPS	21.76	18.63	17.96	19.45	2.03
	10μM	17.39	16.47	15.35	16.4	1.02
	20μM	15.37	16.34	14.86	15.52	0.75
	40μM	13.59	14.82	12.73	13.71	1.05
	Group	OPG (pg/mL)			Mean	SD
	Control	97.65	106.74	95.36	99.92	6.02
	LPS	64.83	60.27	66.35	63.81	3.16
	10μM	68.25	70.35	66.74	68.45	1.81
	20μM	70.27	72.94	73.49	72.23	1.72
	40μM	75.1	76.82	78.37	76.76	1.64
	3.8 Effect of apigenin on LPS-induced ALP
	Group	ALP (U/mg)			Mean	SD
	Control	0.53	0.42	0.66	0.54	0.12
	LPS	0.21	0.18	0.25	0.21	0.04
	10μM	0.25	0.27	0.32	0.28	0.04
	20μM	0.33	0.35	0.39	0.36	0.03
	40μM	0.43	0.45	0.47	0.45	0.02
